# Supplementary material for: Altered Fatty Acid Oxidation in Lymphocyte Populations of Myalgic Encephalomyelitis/Chronic Fatigue Syndrome
Source: Int J Mol Sci. 2023 Jan 19;24(3):2010. doi: 10.3390/ijms24032010 (PMC9916395; doi:10.3390/ijms24032010)
Supplement: Supplementary file 1 [file ijms-24-02010-s001.zip]

Archive with 1 entries (1 files):
- ijms-2144956-supplementary.pdf
